# Supplementary material for: TGFβ and Hippo Signaling Pathways Coordinate to Promote Acinar to Ductal Metaplasia in Human Pancreas
Source: Cells. 2024 Jan 18;13(2):186. doi: 10.3390/cells13020186 (PMC10813953; doi:10.3390/cells13020186)
Supplement: Supplementary file 1 [file cells-13-00186-s001.zip]

Archive with 3 entries (2 files):
- cells-2730262-supplementary/
- cells-2730262-supplementary/Supplementary Data.xlsx
- cells-2730262-supplementary/Supplementary Material Figures.pdf
