# Supplementary material for: TGFβ and Hippo Signaling Pathways Coordinate to Promote Acinar to Ductal Metaplasia in Human Pancreas
Source: Cells. 2024 Jan 18;13(2):186. doi: 10.3390/cells13020186 (PMC10813953; doi:10.3390/cells13020186)
Supplement: Supplementary file 1 [file cells-13-00186-s001.zip › cells-2730262-supplementary/Supplementary Data.xlsx]

## Sheet: Supplementary Table S1
Donor information
Age	SEX	Ethnicity	BMI
59	M	Caucasian	13.7
57	F	Caucasian	21.35
52	F	African American	23
49	F	Caucasian	33
33	F	Hispanic	32
39	M	Caucasian	33.2
53	M	Caucasian	31.5
33	M	Hispanic	22.9
47	M	Hispanic	28.1
43	F	Caucasian	34
33	F	Asian	36
35	M	Hispanic	34
33	F	Caucasian	30.3
49	M	Caucasian	30
31	M	Caucasian	22
38	M	Hispanic	28
53	F	Caucasian	26.3
42	F	Hispanic	28.8
62	F	Caucasian	36.1
31	M	Caucasian	26.3
55	M	Hispanic	28.1
24	M	Caucasian	24.5
47	M	Hispanic	28.2
37	M	Caucasian	32
41	M	Hispanic	34.7
51	M	Caucasian	31.3
22	M	Caucasian	20.9
52	F	African American	23
36	F	Caucasian	31.6
44	M	Asian	28.7
55	M	Caucasian	28.4
43	F	Caucasian	31.7
